# Supplementary material for: A genome-wide investigation of the effect of farming and human-mediated introduction on the ubiquitous seaweed Undaria pinnatifida
Source: Nat Ecol Evol. 2021 Jan 25;5(3):360–8. doi: 10.1038/s41559-020-01378-9 (PMC7929912; doi:10.1038/s41559-020-01378-9)
Supplement: Supplementary file 4 — Supplementary Tables 1–19. [file 41559_2020_1378_MOESM4_ESM.xlsx]

## Sheet: Supplementary Table 1
Supplementary Table 1. Sequencing data generated for the assembly and annotation of the genome of Undaria pinnatifida.
				Raw		Cleaned
		Gb yield	# of reads	Mean length (bp)	Gb yield	# of full-length reads	Mean length (bp)
Pacbio long reads	Genomic DNA	66.8	13826864	4831	63.3	5289399	11959
	RNA isoseq	0.67	313197	2097	0.098	43571	2238
		Gb yield	# of reads	Residues (bp)	# of reads	Residues (bp)	(%)
Paired-end HiSeq	Genomic DNA	28.6	289312716	29220584382	282745318	28557277118	97.73
	Stipe 20°C RNA	7.7	76549024	7731451424	74821184	7432839930	97.74
	Stipe 20°C Dark RNA	7.1	70887992	7159687192	69441078	6901669453	97.96
	Meristem 20°C RNA	7.9	79044984	7983543384	77404966	7694606190	97.93
	Meristem 20°C Dark RNA	7.6	75666152	7642281352	74132353	7373382164	97.97
	Blade 20°C RNA	7.9	78861932	7965055132	77116470	7658290047	97.79
	Blade 20°C Dark RNA	7.4	74358552	7510213752	72710300	7223622711	97.78
	Sporophyll 20°C RNA	7.7	77333084	7810641484	75638334	7514332969	97.81
	Sporophyll 20° Dark RNA	6.8	68250412	6893291612	66822768	6642747783	97.91

## Sheet: Supplementary Table 2
Supplementary Table 2. Assembly metrics of Undaria pinnatifida.
	Primary Assembly
Number of contigs	3876
Total size of contigs (bp)	633990350
Longest contig size (bp)	3540173
Number of contig > 10Kb	3876
Number of contig > 100Kb	1403
Number of contig > 1M	73
Mean contig size (bp)	165084
Median contig size (bp)	64956
N50 (bp)	406301
L50 (# contig)	419

## Sheet: Supplementary Table 3
Supplementary Table 3. Summary of the 30 Undaria pinnatifida linkage groups.
Linkage group	Number of markers	Total distance (cM)	Average distance (cM)	Total length (bp)	Number of contigs
LG1	1160	101.09	1.555	26, 874,900	80
LG2	1073	91.79	2.354	19080600	64
LG3	1023	53.69	1.627	16682880	64
LG4	930	54.69	1.609	15652800	52
LG5	891	83.48	1.776	21972120	44
LG6	923	48.48	1.426	12412380	43
LG7	846	46.39	1.45	12140400	25
LG8	877	58.22	1.819	15021480	54
LG9	863	119.71	3.07	12955260	46
LG10	873	95.04	1.558	28852860	72
LG11	940	122.54	2.077	26721960	92
LG12	716	57.83	2.41	14306640	45
LG13	779	48.52	1.516	14812680	35
LG14	699	55.88	1.746	13610220	34
LG15	580	64.82	2.493	18318240	36
LG16	562	71.91	1.997	15300420	38
LG17	589	48.11	1.782	12292080	36
LG18	493	56.77	2.028	12350820	39
LG19	542	52.73	1.701	15709500	52
LG20	451	46.41	2.443	12351660	35
LG21	410	45.94	1.767	15362100	33
LG22	376	50.61	1.579	11987580	38
LG23	370	53.66	1.533	16372500	27
LG24	387	64.53	1.793	13675500	42
LG25	419	53.52	1.447	13972380	38
LG26	364	66.53	2.079	13457520	46
LG27	267	60.57	1.835	12518520	43
LG28	173	55.09	2.119	11948820	30
LG29	160	20.19	1.553	4903560	10
LG30	142	58.84	1.681	9700860	31
Total	18878	1907.58	1.805	461319240	1325

## Sheet: Supplementary Table 4
Supplementary Table 4. Metrics of the set of contigs not included in the linkage groups of Undaria pinnatifida.
	LG00
Number of contigs	2551
Total size of contigs (bp)	173754304
Longest contig size (bp)	1264645
Number of contig > 10Kb	2551
Number of contig > 100Kb	396
Number of contig > 1M	1
Mean contig size (bp)	68059
Median contig size (bp)	47005
N50 (bp)	81538
L50 (# contig)	536

## Sheet: Supplementary Table 5
Supplementary Table 5. Assembly completeness estimation using BUSCO.
		Laminariales		Ectocarpales
		Undaria pinnatifida	Saccharina japonica	Ectocarpus siliculosus	Cladosiphon okamuranus
BUSCO	Complete Single-copy	204 (67.3%)	204 (67.3%)	228 (75.2%)	237 (78.2%)
	Complete Duplicated	18 (5.9%)	3 (1.0%)	2 (0.7%)	2 (0.7%)
	Fragmented	14 (4.6%)	26 (8.6%)	19 (6.3%)	9 (3.0%)
	Missing	67 (22.2%)	70 (23.1 %)	54 (17.8%)	55 (18.1%)

## Sheet: Supplementary table 6
Supplementary Table 6. Composition of the repeatome of the available brown algae genomes. The first two columns represent the proposed classification system of transposable elements (adapted from Wicker et al., 2007). Columns three to five summarize the number of each element found and their respective coverage of the genome in a format “number of elements / percentage of sequence”. Discrepancies…
		Laminariales		Ectocarpales
Order	Superfamily	Undaria pinnatifida	Saccharina japonica	Ectocarpus siliculosus
Class I (retrotransposons)
LINE	R2	195 / 0.01%	-	15 / 0.002%
	RTE	18,069 / 1.49%	28,592 / 1.84%	7,003 / 1.69%
	Jockey	4,417 / 0.32%	24,878 / 1.21%	3,144 / 0.53%
	L1	3,320 / 0.26%	5,874 / 0.27%	490 / 0.16%
	I	12,185 / 0.69%	186 / 0.01%	-
	other	18,368 / 1.39%	24,979 / 1.67%	2,972 / 0.28%
	Total LINEs	64,833 / 4.82%	75,502 / 4.63%	12,479 / 2.40%
LTR	Copia	19,782 / 3.64%	18,559 / 1.97%	5,504/ 2.38%
	Gypsy	43,874 / 6.49%	34,570 / 2.89%	11,441 / 3.60%
	Bel-Pao	6,285 / 0.46%	678 / 0.07%	323 / 0.17%
	ERV	1,875 / 0.21%	641 / 0.05%	188 / 0.03%
	other	1,003 / 0.17%	2,304 / 0.30%	650 / 0.23%
	Total LTRs	69,475 / 11.94%	54,388 / 5.56%	17,948 / 7.51%
DIRS	DIRS	1,438 / 0.18%	541 / 0.07%	537 / 0.34%
	Ngaro	4,104 / 0.82%	5,086 / 0.51%	2,161 / 1.04%
PLE	Penelope	397 / 0.06%	55 / 0.01%	63 / 0.02%
SINE	Total SINEs	1,227 / 0.03%	296 / 0.01%	664 / 0.12%
Class II (DNA transposons)
TIR	Tc1-Mariner	4,251 / 0.33%	865 / 0.11%	476 / 0.16%
	hAT	11,240 / 0.76%	20,620 / 1.07%	2,508 / 0.56%
	Merlin	96 / 0.02%	186 / 0.02%	3 / 0.001%
	PiggyBac	16 / 0.001%	62 / 0.002%	697 / 0.17%
	PIF-Harbringer	440 / 0.09%	369 / 0.05%	1,751 / 0.62%
Crypton	Crypton	738 / 0.09%	99 / 0.02%	-
Helitron	Helitron	4,613 / 0.41%	993 / 0.07%	650 / 0.21%
Maverick	Maverick	326 / 0.02%	267 / 0.02%	495 / 0.07%
	Total transposons	31,256 / 2.35%	37,938 / 2.21%	8,020 / 2.12%
Total TEs		166,791 / 19.14%	168,124 / 12.41%	39,111 / 12.15%
Unknown		569,278 / 28.12%	689,251 / 31.43%	118,392/ 17.02%
sRNA		121 / 0.02%	378 / 0.02%	518 / 0.11%
Satellites		2,716 / 0.12%	1,778 / 0.17%	806 / 0.09%
Simple repeats		296,898 / 4.60%	323,621 / 4.17%	90,001 / 2.16%
Low complexity		29,449 / 0.34%	28,437 / 0.36%	6,070 / 0.16%
Total repeats		0.521	0.4823	0.315

## Sheet: Supplementary Table 7
Supplementary Table 7. Comparison of available brown algal draft genome assemblies.
	Laminariales			Ectocarpales
	Undaria pinnatifida		Saccharina japonica	Ectocarpus siliculosus	Cladosiphon okamuranus	Nemacystus decipiens
Reference	This study	Shan et al., 2020	Ye et al., 2015	Cock et al., 2010; Cormier et al., 2017	Nishitsuji et al., 2016	Nishitsuji et al., 2019
Sequencing data	113x PacBio	115x PacBio	18x PacBio	10x Sanger and BAC (15kbp inserts)	69x PE reads	247x PE reads
	51x PE reads	45x PE reads	154x PE reads		41x MP reads	173x MP reads
		106x HiC reads
Number of contigs	3878	114	13327	1270	541	685
Total size of contigs (Mb)	633.9	511.3	543.4	195.8	129.9	153.9
Longest contig size (bp)	28852860	32303302	1469055	9290000	2793000	5019503
N50 (bp)	406301	16510065	252840	229230	422460	1862797
Number of genes	20716	14178	18733	17418	12999	15156
Mean gene length (bp)	11126	2089	9587	7542	7949	7902
Average number of intron per gene	5.82		5.49	6.96	9.14	10.24
Mean intron length (bp)	1678		1441	740	230	588

## Sheet: Supplementary Table 8
Supplementary Table 8. Summary of the individuals sampled for the population genomic study of Undaria pinnatifida. DNA sequencing, trimming, mapping and variant calling summary for the individuals included in the population analyses of Undaria pinnatifida.
Country	Population	Individual	Sampling year	Population type	Number of reads	Cleaned reads	Uniquely concordantly paired mapped (#/%)	Uniquely discordantly paired mapped (#/%)	Uniquely unpaired mapped (#/%)	Total mapped reads (%)	Genome coverage (%)	Raw variants loci
						(#/x)
France	Roscoff	INTRO_Fr_Roscoff_1	2015	Introduced natural	205286222	192,872,830 (30.67)	46355399	295935	1287570	96,89	93.77	100578871
							-48.07	-0.31	-0.67
		INTRO_Fr_Roscoff_2	2015	Introduced natural	226345560	210,748,582 (33.52)	49905753	339795	1495941	96,28	93.4	130636272
							-47.36	-0.32	-0.71
		INTRO_Fr_Roscoff_3	2015	Introduced natural	215313672	202,497,424 (32.20)	48455808	312244	1396514	96,70	94.06	96972836
							-47.86	-0.31	-0.69
		INTRO_Fr_Roscoff_4	2015	Introduced natural	208867292	191,666,748 (30.48)	44297594	348160	1690675	95,06	93.1	114145232
							-46.22	-0.36	-0.88
		INTRO_Fr_Roscoff_5	2015	Introduced natural	202688172	189,089,476 (30.07)	43958888	402935	1609726	95,26	93.23	102691838
							-46.5	-0.43	-0.85
	Thau	INTRO_Fr_Thau_1	2016	Introduced natural	228096716	212,263,422 (33.76)	48940400	403579	1948214	94,02	93.4	100057229
							-46.11	-0.38	-0.92
		INTRO_Fr_Thau_2	2016	Introduced natural	222577156	203,408,988 (32.35)	47741691	438355	1471965	96,18	94.03	157863714
							-46.94	-0.43	-0.72
		INTRO_Fr_Thau_3	2016	Introduced natural	208740204	191,696,986 (30.49)	44079525	444469	1587280	94,54	93.98	166167163
							-45.99	-0.46	-0.83
		INTRO_Fr_Thau_4	2016	Introduced natural	207753490	191,775,692 (30.49)	46251581	407883	1460512	96,94	93.73	112027025
							-48.24	-0.43	-0.76
		INTRO_Fr_Thau_5	2016	Introduced natural	217290332	201,718,414 (32.08)	46497067	367303	1587103	94,88	93.45	161596281
							-46.1	-0.36	-0.79
New Zealand	Lyall Bay	INTRO_NZ_Lyall_1	2016	Introduced natural	434784334	382,770,840 (60.87)	74254462	1667591	3781291	83,92	95.68	117435986
							-38.8	-0.87	-0.99
		INTRO_NZ_Lyall_2	2016	Introduced natural	438460284	380,489,720 (60.51)	81905950	1094363	3313103	90,88	95.65	107342013
							-43.05	-0.58	-0.87
	Wellington Bay	INTRO_NZ_Well1987_1	1987	Introduced natural	351223328	230264770	10361862	21670202	9228210	71,98	94.51	125195540
						-36.32	-9	-18.82	-4.01
		INTRO_NZ_Well1987_2	1987	Introduced natural	352724680	261947322	22227919	19032363	13197584	78,19	95.29	141468629
						-40.32	-16.97	-14.53	-5.04
		INTRO_NZ_Well2017_1	2017	Introduced natural	208895702	187,948,544 (29.89)	42330361	627758	2182358	95,62	94.36	127775230
							-45.04	-0.68	-1.16
		INTRO_NZ_Well2017_2	2017	Introduced natural	163283482	151,278,040 (24.06)	34204136	462849	1438462	94,43	93.78	120286841
							-45.22	-0.61	-0.95
		INTRO_NZ_Well2017_3	2017	Introduced natural	211360044	193,237,466 (30.73)	43400129	628158	2252051	95,40	94.2	121703740
							-44.92	-0.65	-1.17
		INTRO_NZ_Well2017_4	2017	Introduced natural	234345128	214,257,104 (34.07)	50228808	467437	1888140	96,01	94.68	119513088
							-46.89	-0.44	-0.88
		INTRO_NZ_Well2017_5	2017	Introduced natural	226562738	212,795,192 (33.84)	49274606	507133	1568273	95,24	94.72	119400360
							-46.31	-0.47	-0.74
		INTRO_NZ_Well2017_6	2017	Introduced natural	245599306	223,468,476 (35.54)	51488001	608341	2095335	94,97	94.51	123574497
							-46.08	-0.54	-0.94
		INTRO_NZ_Well2017_7	2017	Introduced natural	200978338	183,579,324 (29.19)	42165836	424489	1404949	94,79	93.51	117028481
							-45.94	-0.46	-0.77
Korea	Wando	CUL_Kr_Wando2015_1	2015	Native cultivated	221378720	205,515,090 (32,68)	42736227	2797293	3393546	93,99	95.64	131479814
							-41.59	-2.72	-1.65
		CUL_Kr_Wando2015_2	2015	Native cultivated	190534604	175,405,168 (27.89)	37264101	2204837	2727581	94,47	95.75	137457318
							-42.49	-2.51	-1.56
		CUL_Kr_Wando2015_3	2015	Native cultivated	205201378	188,862,512 (30.04)	43553670	385871	1707000	95,05	95.14	113739128
							-46.12	-0.41	-0.9
		CUL_Kr_Wando2015_4	2015	Native cultivated	185961130	165,227,642 (26.28)	32954469	2216401	3201853	91,07	93.54	137927648
							-39.89	-2.68	-1.94
		CUL_Kr_Wando2017_1	2017	Native cultivated	204441780	182,887,874 (29.09)	41583377	604973	1809892	95,34	95.22	130349866
							-45.47	-0.66	-0.99
		CUL_Kr_Wando2017_2	2017	Native cultivated	231835322	208,845,392 (33.21)	46515634	728852	2667034	94,43	95.54	130133980
							(44.55	-0.69	-1.28
		CUL_Kr_Wando2017_3	2017	Native cultivated	206025860	188,062,224 (29.91)	43093923	550689	1658527	95,37	95.19	128769156
							-45.83	-0.59	-0.88
		CUL_Kr_Wando2017_4	2017	Native cultivated	223131194	203,530,388 (21.37)	46249285	602592	1693264	94,67	95.6	128273538
							-45.45	-0.59	-0.83
		CUL_Kr_Wando2017_5	2017	Native cultivated	197630482	172,602,642 (27.45)	37609721	602592	2038466	92,24	94.97	135581678
							-43.58	-0.69	-1.18
		CUL_Kr_Wando2017_6	2017	Native cultivated	214115918	195,632,980 (31.11)	44712960	454954	1954894	94,72	95.34	127643276
							-45.71	-0.47	-0.99
	Tongyeong	NAT_Kr_Tongyeong_1	2017	Native natural	200850286	189,692,262 (30.17)	39238386	546612	1730628	86,28	94.45	112129051
							-41.37	-0.58	-0.91
		NAT_Kr_Tongyeong_2	2017	Native natural	199997920	187,281,518 (29.78)	39580349	752879	2877949	89,97	94.24	112652195
							-42.27	-0.8	-1.54
		NAT_Kr_Tongyeong_3	2017	Native natural	196085350	185,358,126 (29.48)	41010250	553516	1663534	93,71	94.3	109582192
							-44.25	-0.59	-0.89
		NAT_Kr_Tongyeong_4	2017	Native natural	197261376	186,185,680 (29.61)	42479196	545817	1845123	94,81	94.39	108169776
							-45.63	-0.59	-0.99
		NAT_Kr_Tongyeong_5	2017	Native natural	210565266	197,731,736 (31.45)	44998967	590416	1855881	95,44	94.49	108592516
							-45.52	-0.59	-0.94
	Goseong	NAT_Kr_Goseong_1	2017	Native natural	201086290	189,755,884 (30.18)	43311441	568351	1881085	95,14	94.23	108,8497,73
							-45.65	-0.59	-0.99
		NAT_Kr_Goseong_2	2017	Native natural	195115638	184,067,756 (29.27)	41254879	610691	2228642	93,62	93.49	109974322
							-44.83	-0.66	-1.21
		NAT_Kr_Goseong_3	2017	Native natural	202470186	191,141,430 (30.39)	44349293	493855	1766404	95,76	93.7	106978544
							-46.4	-0.52	-0.92
		NAT_Kr_Goseong_4	2017	Native natural	215797046	203,212,898 (32.32)	44812091	733551	2493197	93,23	94.44	106949444
							-44.1	-0.72	-1.23
		NAT_Kr_Goseong_5	2017	Native natural	202425530	191,161,426 (30.40)	43177285	568520	2059928	94,5	94.26	109081578
							-45.17	-0.59	-1.08

## Sheet: Supplementary Table 9
Supplementary Table 9. Population description with genetic diversity (p and expected heterozygosity He) estimates computed over 6,123,124 SNPs.
Population	Population type	Number of individuals	Polymorphic sites (%)	Expected heterozygosity (Standard Error)	p (Standard Error)	Inbreeding coefficient (Standard Error)
Roscoff	Introduced	5	1,118,760 (18.37%)	0.06676 (0.00006)	0.07418 (0.00007)	0.05472 (<0.00001)
Thau	Introduced	5	1,307,977 (21.48%)	0.07726 (0.00006)	0.08584 (0.00007)	0.03119 (<0.00001)
Lyall Bay	Introduced	2	1,135,094 (22.19%)	0.09237 (0.00007)	0.12316 (0.00009)	-0.00180 (<0.00001)
Wellington Bay 1987	Introduced	2	1,202,441 (19.75%)	0.08228 (0.00007)	0.10971 (0.00009)	0.01226 (<0.00001)
Wellington Bay 2017	Introduced	7	1,973,336 (32.41%)	0.11187 (0.00007)	0.12048 (0.00008)	-0.00360 (<0.00001)
Wando 2015	Cultivated	3 (without CUL_Kr_Wando2015_4)	2,986,993 (49.06%)	0.18608 (0.00008)	0.22330 (0.00010)	0.00965 (<0.00001)
		4 (with CUL_Kr_Wando2015_4)	3,366,252 (55.29%)	0.20309 (0.00008)	0.23211 (0.00009)	0.12010 (<0.00001))
Wando 2017	Cultivated	6	4,058,233 (66.65%)	0.22630 (0.00008)	0.24687 (0.00008)	0.02090 (<0.00001)
Tongyeong	Natural	5	2,201,614 (36.16%)	0.12730 (0.00007)	0.14144 (0.00008)	0.02043 (<0.00001)
Goseong	Natural	5	1,945,029 (31.94%)	0.11692 (0.00007)	0.12991 (0.00008)	0.04220 (<0.00001)

## Sheet: Supplementary Table 10
Supplementary Table 10. Summary of the run of homozygosity (ROH) identified in Undaria pinnatifida individuals.
					All ROH			ROH longer than 1.5 Mb
Country	Population	Individual	Sampling year	Population type	Number of ROH	Total length of ROH (Kb)	Average length of ROH (Kb)	Number of ROH	Total length of ROH (Kb)	Average length of ROH (Kb)
France	Roscoff	INTRO_Fr_Roscoff_1	2015	Introduced natural	264	283328	1073.21	45	97482.9	2166.29
		INTRO_Fr_Roscoff_2	2015	Introduced natural	123	429093	3488.56	74	385490	5209.33
		INTRO_Fr_Roscoff_3	2015	Introduced natural	262	290076	1107.16	49	113666	2319.71
		INTRO_Fr_Roscoff_4	2015	Introduced natural	158	404635	2560.98	64	326912	5108
		INTRO_Fr_Roscoff_5	2015	Introduced natural	160	401006	2506.29	69	327614	4748.03
	Thau	INTRO_Fr_Thau_1	2016	Introduced natural	189	352023	1862.56	62	246342	3973.25
		INTRO_Fr_Thau_2	2016	Introduced natural	261	276064	1057.72	42	93646	2229.67
		INTRO_Fr_Thau_3	2016	Introduced natural	261	294121	1126.9	55	118064	2146.62
		INTRO_Fr_Thau_4	2016	Introduced natural	241	288126	1195.54	54	133409	2470.54
		INTRO_Fr_Thau_5	2016	Introduced natural	183	366579	2003.16	57	257515	4517.81
New Zealand	Lyall Bay	INTRO_NZ_Lyall_1	2016	Introduced natural	178	196331	1102.98	29	71308.2	2458.9
		INTRO_NZ_Lyall_2	2016	Introduced natural	164	183178	1116.94	35	76534.6	2186.7
	Wellington Bay	INTRO_NZ_Well1987_1	1987	Introduced natural	171	271550	1588.01	75	192498	2566.64
		INTRO_NZ_Well1987_2	1987	Introduced natural	155	243502	1570.98	45	155542	3456.48
		INTRO_NZ_Well2017_1	2017	Introduced natural	190	182370	959.843	18	38009.3	2111.63
		INTRO_NZ_Well2017_2	2017	Introduced natural	190	205530	1081.74	33	75260.3	2280.61
		INTRO_NZ_Well2017_3	2017	Introduced natural	200	209535	1047.68	37	85732.2	2317.09
		INTRO_NZ_Well2017_4	2017	Introduced natural	175	196723	1124.13	35	82770	2364.86
		INTRO_NZ_Well2017_5	2017	Introduced natural	186	198853	1069.1	34	76829.9	2259.7
		INTRO_NZ_Well2017_6	2017	Introduced natural	200	223513	1117.56	38	87694.3	2307.75
		INTRO_NZ_Well2017_7	2017	Introduced natural	190	215185	1132.55	38	92365.7	2430.68
Korea	Wando	CUL_Kr_Wando2015_1	2015	Native cultivated	108	104044	963.374	13	29662.4	2281.72
		CUL_Kr_Wando2015_2	2015	Native cultivated	113	115194	1019.42	16	38278.8	2392.43
		CUL_Kr_Wando2015_3	2015	Native cultivated	98	110506	1127.62	18	47090.2	2616.12
		CUL_Kr_Wando2015_4	2015	Native cultivated	164	376152	2293.61	68	289966	4264.21
		CUL_Kr_Wando2017_1	2017	Native cultivated	90	87532.1	972.579	7	23280.3	3325.76
		CUL_Kr_Wando2017_2	2017	Native cultivated	76	78519.3	1033.15	12	31063.8	2588.65
		CUL_Kr_Wando2017_3	2017	Native cultivated	86	78050.1	907.559	6	15902.6	2650.44
		CUL_Kr_Wando2017_4	2017	Native cultivated	74	59116.4	798.87	4	7156.1	1789.01
		CUL_Kr_Wando2017_5	2017	Native cultivated	89	81994.7	921.289	10	23626.1	2362.61
		CUL_Kr_Wando2017_6	2017	Native cultivated	87	76410.5	878.282	7	15307.6	2186.8
	Goseong	NAT_Kr_Tongyeong_1	2017	Native natural	157	119127	758.769	2	4288.3	2144.13
		NAT_Kr_Tongyeong_2	2017	Native natural	145	299915	2068.38	56	230751	4120.56
		NAT_Kr_Tongyeong_3	2017	Native natural	158	252884	1600.53	41	163977	3999.44
		NAT_Kr_Tongyeong_4	2017	Native natural	150	115379	769.193	2	3490.1	1745.05
		NAT_Kr_Tongyeong_5	2017	Native natural	162	118187	729.547	2	3339.8	1669.9
	Tongyeong	NAT_Kr_Goseong_1	2017	Native natural	179	146156	816.512	7	13825.7	1975.1
		NAT_Kr_Goseong_2	2017	Native natural	167	175029	1048.08	21	65519.2	3119.96
		NAT_Kr_Goseong_3	2017	Native natural	155	247235	1595.07	39	156702	4017.99
		NAT_Kr_Goseong_4	2017	Native natural	185	191034	1032.62	20	64704.3	3235.22
		NAT_Kr_Goseong_5	2017	Native natural	168	144124	857.882	12	26895	2241.25

[truncated: 9 more sheets: Supplementary Table 11, Supplementary Table 12, Supplementary Table 13, Supplementary Table 14, Supplementary Table 15, Supplementary Table 16, Supplementary Table 17, Supplementary Table 18, Supplementary Table 19]
